# Supplementary material for: β-Ionone Attenuates Dexamethasone-Induced Suppression of Collagen and Hyaluronic Acid Synthesis in Human Dermal Fibroblasts
Source: Biomolecules. 2021 Apr 21;11(5):619. doi: 10.3390/biom11050619 (PMC8143342; doi:10.3390/biom11050619)
Supplement: Supplementary file 1 [file biomolecules-11-00619-s001.zip]

Archive with 1 entries (1 files):
- biomolecules-1107565-supplementary.pdf
